# Supplementary material for: The Impact of Montelukast Duration on the Risk of Neuropsychiatric Disorders in Children with Asthma: A Population-Based Cohort Study
Source: Pharmaceuticals (Basel). 2025 Mar 7;18(3):379. doi: 10.3390/ph18030379 (PMC11946223; doi:10.3390/ph18030379)
Supplement: Supplementary file 1 [file pharmaceuticals-18-00379-s001.zip]

Archive with 1 entries (1 files):
- pharmaceuticals-3483422-supplementary.pdf
